# Supplementary material for: A Facile Strategy for Fabrication Lysozyme-Loaded Mesoporous Silica Nanotubes from Electrospun Silk Fibroin Nanofiber Templates
Source: Molecules. 2021 Feb 18;26(4):1073. doi: 10.3390/molecules26041073 (PMC7923156; doi:10.3390/molecules26041073)
Supplement: Supplementary file 1 [file molecules-26-01073-s001.zip]

Archive with 4 entries (3 files):
- Supporting information/
- Supporting information/Figure S1.tif
- Supporting information/Figure S2.tif
- Supporting information/molecules-1088221-supplementary-conversion.docx
